# Supplementary material for: Epigenetic signatures of starting and stopping smoking
Source: eBioMedicine. 2018 Oct 30;37:214–20. doi: 10.1016/j.ebiom.2018.10.051 (PMC6286188; doi:10.1016/j.ebiom.2018.10.051)
Supplement: Supplementary material 3 [file mmc3.xlsx]

## Sheet: Supplementary_Table3
Supplementary Table 3: Probe IDs for 90 of the top 100 Joehanes et al. probes present in the GS:SFHS dataset.
ProbeID
cg19093370
cg05575921
cg17619208
cg27627381
cg08118908
cg16145216
cg11263997
cg20059012
cg21566642
cg17619755
cg19070894
cg25560398
cg08709672
cg01083131
cg01442064
cg13428066
cg08972170
cg26856289
cg04987734
cg25949550
cg19859270
cg09578155
cg22417733
cg10814005
cg27118035
cg11927233
cg14550518
cg16794579
cg26077378
cg00930606
cg18450254
cg25421530
cg06753787
cg22407942
cg18158306
cg27332104
cg12803068
cg25197194
cg21990700
cg09469355
cg07042170
cg01937809
cg00073090
cg01097768
cg04551776
cg07339236
cg11902777
cg14099685
cg12513616
cg03140521
cg02583484
cg07954423
cg04956244
cg01218206
cg16047567
cg20066188
cg05603985
cg03440944
cg25097946
cg16151960
cg01940273
cg08899667
cg07029024
cg11152412
cg19406367
cg26257411
cg01971407
cg24741609
cg17025683
cg00300637
cg06121808
cg02637282
cg03636183
cg25189904
cg13951797
cg09570614
cg10919522
cg03792876
cg26703534
cg26764244
cg01439566
cg17214023
cg10062919
cg04761231
cg11660018
cg25809905
cg16295156
cg23576855
cg01017464
cg11700584
