# Supplementary material for: Epigenetic signatures of starting and stopping smoking
Source: eBioMedicine. 2018 Oct 30;37:214–20. doi: 10.1016/j.ebiom.2018.10.051 (PMC6286188; doi:10.1016/j.ebiom.2018.10.051)
Supplement: Supplementary material 4 [file mmc4.xlsx]

## Sheet: Supplementary_Table6
Supplementary Table 6: T-statistics for DNA methylation in former versus never smokers by cessation time point. Significant hypermethylation is highlighted in green and significant hypomethylation is highlighted in red.
	Cessation Time point
ProbeID	Gene	0	1	2	3	4	5	6	7	8	9	2014-10-01	15-19	20-24	25-29	30-34	>=35
cg14179389	GFI1	-1.87	-1.71	-2.58	-4.59	-2.82	-0.5	-0.44	-0.01	-1.05	0.22	-1.82	-4.52	-3.13	-2.39	-1.51	1.18
cg05575921	AHRR	-24.82	-22.02	-17.25	-16.63	-12.83	-9.68	-4.43	-5.18	-4.66	-1.72	-10.08	-7.99	-7.83	-5.28	-3.82	-3.9
cg06644428		-6.91	-10.87	-10.63	-11.67	-9.26	-7.91	-3.99	-4.03	-4.94	-1.24	-6.05	-5.87	-3.66	-5.18	-2.62	-0.31
cg21351392	AGPAT4	-0.22	-0.24	-0.06	0.53	0.25	0.05	1.16	0.94	0.26	1.11	-1.34	-0.66	-1.65	0.65	-1.72	-1.01
cg13937905	RARG	-2.72	-3.57	-2.23	-0.98	-1.07	-1.82	-0.23	-3.43	-0.39	-0.2	-1.35	-1.34	0.92	-0.11	0.12	-0.78
cg08118908	NDE1	2.39	3.4	1.26	1.62	0.96	1.73	2.39	2.07	0.43	1.07	-2.95	-1.64	-2.69	-1.3	-2.08	-2.63
cg21566642		-13.33	-13.67	-11.5	-11.56	-6.95	-7.21	-3.29	-3.5	-5.42	-1.89	-9.1	-7.37	-5.2	-4.65	-3.37	-1.99
cg19382157	MAD1L1	0.21	3.22	1.44	2.29	2.08	0.64	3.1	1.72	-0.37	1.6	-0.81	-0.09	-0.9	-0.13	-0.7	-0.2
cg00774149	TLR9	-0.25	0.16	0.36	0.29	-0.09	0.39	0.36	0.16	1.03	0.14	-2.34	-1.4	-2.46	0.36	-1.63	-2.04
cg24172324		-0.11	-0.16	-1.3	-0.72	-1.36	-0.52	-0.55	0.26	-0.76	0.02	1.51	0.45	0.64	-0.14	1.34	1.45
cg01692968		-4.8	-4.9	-6.88	-6.96	-4.57	-2.65	0.53	-2.62	-2.51	0.37	-3.35	-2.44	-0.51	0.74	-0.63	1.77
cg25955180	PRRT1	1.48	2.42	1.06	0.99	-0.42	2.37	1.52	1.12	-0.94	-0.13	2.94	0.87	2.11	-0.01	0.65	3.3
cg19847577	APBA2	0.49	-0.24	-2.67	-0.57	-2.4	0.47	1.55	0.17	-0.46	1.1	1.71	-0.02	1.11	0.22	0.03	2.21
cg10780313		-0.28	0.25	-1.89	-0.07	-2.16	-0.61	-0.32	0.38	-0.26	-0.3	0.87	1.51	0.28	-0.77	1.38	3.47
cg23916896	AHRR	-5.2	-3.62	-2.3	-2.46	-2.96	-2.1	-1.97	-1.28	-1.32	-0.3	-3.38	-1.69	-1.22	-0.17	-0.98	-0.46
cg09837977	LRRN3;IMMP2L	-2.58	-3.88	-3.95	-2.75	-2.18	-2.35	0.03	-1.6	-0.77	0.38	-1.42	-1.53	-0.26	-1.46	0.26	0.01
cg08559712	MACROD2	-0.12	-1.13	0.16	-0.25	-0.87	-0.03	0.03	0.6	-1.06	0.16	0.77	0.27	1.54	0.33	0.94	2.31
cg23771366	PRSS23	-5.74	-6.53	-8.66	-6.5	-5.22	-3.76	-1.52	-2.58	-1.12	0.17	-1.75	-2.81	-1.76	-2.44	-0.55	1.13
cg11245297	CCL25	3.47	-0.9	-1.72	0.92	-1.83	1.1	0.59	0.56	1.03	-1.51	-0.15	0.84	-0.28	0.07	-2.62	2.04
cg07251887	LOC100130933;RECQL5	-3.41	-2.97	-4.8	-4.57	-4.14	-2.82	-0.14	-1.2	-2.03	-1.63	-1.28	-2.45	-1.5	-1.77	-1.45	0.1
cg11902777	AHRR	-5.64	-5.01	-4.94	-4.58	-4.84	-2.97	-2.23	-0.87	-1.6	-0.66	-1.22	-2.16	-0.65	-0.45	1.47	1.74
cg14027333	PRRT1	1.91	2.26	2.34	1.71	0.37	1.62	-0.52	-0.16	-0.82	-0.56	2.19	0.76	1.84	-0.11	1.34	1.33
cg19925780		2.09	3.06	1.02	1.61	-2.02	1.76	1.23	1.33	-1.49	0.55	2.51	1.31	0.6	0.56	0.65	1.61
cg01940273		-14.33	-14.16	-9.89	-11.62	-5.3	-8.1	-5.65	-5.3	-5.06	-3.56	-7.15	-4.65	-4.84	-3.91	-1.73	-2.75
cg13641317		0.6	0.19	-0.05	0.22	-0.49	0.88	0.5	0.74	-1.13	0.22	2.02	0.92	2.83	0.7	0.76	2.59
cg14239618		2.01	3.26	1.43	2.48	0.66	0.06	-1.54	0.47	-0.36	-0.55	0.1	2.06	1.32	2.24	0.39	1.53
cg03636183	F2RL3	-18.02	-18.33	-14.72	-14.76	-9.88	-7.76	-4.03	-5.57	-2.24	-3.01	-6.97	-7.32	-3.95	-3.83	-1.52	-2.19
cg25189904	GNG12	-8.25	-7.61	-8.32	-8.62	-8.32	-5.16	-1.25	-2.16	-0.08	0.78	-2.33	-3.29	-1.47	-2.21	-1.74	1.27
cg00706683	ECEL1P2	3.54	3.91	2.82	3.43	1.85	0.4	2.15	1.73	0.13	2.14	3.35	2.13	2.28	1.36	2.49	2.88
cg11660018	PRSS23	-6.3	-6.35	-8.31	-6.42	-4.74	-4	-1.51	-3.31	-1.46	-0.43	-3.67	-4.28	-2.77	-3.16	-0.65	-0.2
